# Supplementary material for: Long-Term Efficacy and Safety of Left Atrial Appendage Occlusion (LAAO) vs Direct Oral Anticoagulation (DOAC) in Patients with Atrial Fibrillation: A Systematic Review and Meta-Analysis
Source: Rev Cardiovasc Med. 2023 Feb 2;24(2):44. doi: 10.31083/j.rcm2402044 (PMC11273138; doi:10.31083/j.rcm2402044)
Supplement: Supplementary file 1 [file 2153-8174-24-2-044-s1.zip]

Archive with 2 entries (2 files):
- PRISMA_2020_checklist.docx
- Supplementary File.docx
